# Supplementary material for: Consumption of Extruded Sorghum SC319 Improved Gut Microbiota at Genus Level and Reduced Anthropometric Markers in Men with Overweight: A Randomized Controlled Clinical Trial
Source: Nutrients. 2023 Aug 30;15(17):3786. doi: 10.3390/nu15173786 (PMC10490362; doi:10.3390/nu15173786)
Supplement: Supplementary file 1 [file nutrients-15-03786-s001.zip]

Archive with 1 entries (1 files):
- nutrients-2531716-supplementary.pdf
